# Supplementary material for: Cell mediated immunity against HPV16 E2, E6 and E7 peptides in women with incident CIN and in constantly HPV-negative women followed-up for 10-years
Source: J Transl Med. 2015 May 20;13:163. doi: 10.1186/s12967-015-0498-9 (PMC4448180; doi:10.1186/s12967-015-0498-9)
Supplement: Additional file 1: Table S1. — Characteristics of the women with CIN (cases) and HPV-negative women (controls) according to HPV status, cervical disease and HPV serology during the FU. ND = no data, T = time of treatment of CIN, D = time-point of CIN diagnosis, NA = not applicable, * = time of blood sample from the diagnosis of CIN. [file 12967_2015_498_MOESM1_ESM.xlsx]

## Sheet: Additional file.  History (2)
	Study group	ID	CIN	Time (mo) of blood sample *	Subject	baseline	2 mo	6 mo	12 mo	24 mo	30 mo	36 mo	42 mo	48 mo	54 mo	60 mo	66 mo	72 mo	78 mo	84 mo	90 mo	96 mo	102mo	108 mo	120 mo	124 mo
		1	3	57	Time of diagnosis and treatment																		D T
					Oral HPV				16
					Cervical HPV	-	-		16, 31	-		16, 56											NA
					Antibodies	6,11,16,18			6,11,16,18	6,11,16		16
		2	1	129	Time of diagnosis and treatment						D T
					Oral HPV			6	multiple types
					Cervical HPV	16, 31, 42	16, 18		31	58	-	16, 58									16
					Antibodies	6.16			6,11,16,18	6.16		6.18
		3	2	62	Time of diagnosis and treatment																	D T
					Oral HPV	16		16	16	66
					Cervical HPV	31	31		16, 70	6, 82		16										NA
					Antibodies	6			6,16,18	6, 18
		4	3	31	Time of diagnosis and treatment																				D T
					Oral HPV				58
					Cervical HPV	-	-	-	58	18, 31		16, 39						-							31	NA
					Antibodies	16			6,16,18	6, 16		6
		5	3	58	Time of diagnosis and treatment																D T
					Oral HPV	6
					Cervical HPV	-	-		16, 59	16		16								-	16	16
					Antibodies
		6	3	39	Time of diagnosis and treatment																			D T
					Oral HPV	16	16+multiple types	31	58
					Cervical HPV	43	18, 31		18			51							-					58	58
					Antibodies	6,16,18,45			6,11,16,18,45	6,16,18		6,16,18
		7	3	51	Time of diagnosis and treatment																D T
					Oral HPV
					Cervical HPV	16	-		16	16								16			16	16
					Antibodies	16			16	16
		8	2	78	Time of diagnosis and treatment											D		T
					Oral HPV	16	16
					Cervical HPV	16	16		16	16		16				NA	16	16
					Antibodies
		9	2	59	Time of diagnosis and treatment														D T
					Oral HPV
					Cervical HPV	16, 59	16, 59											16	16			-
					Antibodies	6
		10	1	34	Time of diagnosis and treatment																		D T
					Oral HPV
					Cervical HPV	-	-		-			16							16, 56				16, 66	16, 66
					Antibodies				16
		ID
	Control group	11			Oral HPV				70			16, 18
					Antibodies	11		ND	11	11		11
		12			Oral HPV			ND				ND						ND
					Antibodies			ND	ND	ND
		13			Oral HPV
					Antibodies	6,11,16,18		ND	6,11,16,18,45	6,11,16,18		6, 11, 16
		14			Oral HPV				58
					Antibodies	18		ND	6.18	6.18		18
		15			Oral HPV			ND	ND			ND						ND
					Antibodies	6,11,16		ND	6	ND		ND
		16			Oral HPV			16		16		16						ND
					Antibodies	6		ND	6	6		6
		17			Oral HPV	6												ND
					Antibodies			ND	6,11,16,18,45	6,11,16,18,45		6, 18
		18			Oral HPV
					Antibodies	18		ND	18	18		18
		19			Oral HPV	16	16			16
					Antibodies	6,11,16		ND	6,11,16	6,11,16		6, 16
		20			Oral HPV													ND
					Antibodies	6		ND	6	6.11		6, 11, 18
		21			Oral HPV			70										ND
					Antibodies			ND
		22			Oral HPV		16	16										ND
					Antibodies			ND	6	6		16
		23			Oral HPV													ND
					Antibodies	6		ND	6,11,16,18,45	6,16,18		16, 18
		24			Oral HPV													ND
					Antibodies	6		ND
		25			Oral HPV					16		16						ND
					Antibodies	16.18		ND	6,16,18	6,16,18		16, 18, 45
		26			Oral HPV
					Antibodies			ND
		27			Oral HPV		16					ND
					Antibodies	6		ND	6	6		ND
		28			Oral HPV		16		16			ND						ND
					Antibodies	6		ND	6, 11	ND		ND
		29			Oral HPV
					Antibodies	6		ND	6,11,16,18,45	6,16,18		6, 11, 18
		30			Oral HPV							16						ND
					Antibodies	6		ND	6	6		6
		31			Oral HPV		16	16		multiple types
					Antibodies	6		ND	6	6		6
		32			Oral HPV													ND
					Antibodies	6,11,16,18,45		ND	6,11,16,18,45	ND		ND
						baseline	2 mo	6 mo	12 mo	24 mo	30mo	36 mo	42 mo	48 mo	54 mo	60 mo	66 mo	72 mo	78 mo	84 mo	90 mo	96 mo	102mo	108 mo	120 mo	124 mo
						ID number 17 was placenta positive for HPV6.
					ND= no data
					T = time of treatment of CIN
					D = timepoint of CIN diagnosis
					NA = not applicable
					* Time (mo) of blood sample from the diagnosis of CIN
